# Supplementary material for: Mitigating the Agglomeration of Nanofiller in a Mixed Matrix Membrane by Incorporating an Interface Agent
Source: Membranes (Basel). 2021 Apr 29;11(5):328. doi: 10.3390/membranes11050328 (PMC8145898; doi:10.3390/membranes11050328)
Supplement: Supplementary file 1 [file membranes-11-00328-s001.zip]

Archive with 1 entries (1 files):
- supplementary membranes-1176938.pdf
